# Supplementary material for: Cell-wall properties contributing to improved deconstruction by alkaline pre-treatment and enzymatic hydrolysis in diverse maize (Zea mays L.) lines
Source: J Exp Bot. 2015 Feb 20;66(14):4305–15. doi: 10.1093/jxb/erv016 (PMC4493778; doi:10.1093/jxb/erv016)
Supplement: Supplementary Data [file supp_erv016_jexbot134593_file001_Corrected.xlsx]

## Sheet: Data
		Initial WRV	Final WRV	Initial Xylan	Final Xylan	Initial Lignin	Final Lignin	Initial Acetate	Initial pCA	Initial FA	pCA release	FA release	S/G Ratio		Untreated	Untreated	Pretreated	Pretreated
		(g g-1)	(g g-1)	(g g-1)	(g g-1)	(g g-1)	(g g-1)	(mg g-1)	(mg g-1)	(mg g-1)	(mg g-1)	(mg g-1)			6-hr Yield	72-hr Yield	6-hr Yield	72-hr Yield
Name		X1	X2	X3	X4	X5	X6	X7	X8	X9	X10	X11	X12		Y1	Y2	Y3	Y4
52220		2.38735	3.00834	0.201978	0.26721	0.177752	0.0814185	31.4908	9.79181	11.6034	5.00175	6.70422	0.911671		0.425701	0.472924		0.803524
A659		2.01522	2.65861	0.183527	0.266568	0.145707	0.0994004	32.1467	10.9867	10.856	4.1646	5.13174	1.28384		0.434332	0.511308	0.329605	0.718447
B14A		1.93382	2.69517	0.204842	0.284153	0.168401	0.0959537	34.7525	9.4017	9.05716	6.48422	5.36036	1.00236		0.293798	0.445765	0.494321	0.788476
B47		1.88404	2.38488	0.205324	0.303194	0.183059	0.0861338	39.2106	13.7887	11.7527	6.60084	5.84209	0.866311		0.371665	0.464716	0.449914	0.752704
B66		2.05778	2.70782	0.171938	0.262969	0.205746	0.112925	32.0988	13.3838	11.9666	5.75309	6.85046	0.961389		0.320407	0.381087	0.363176	0.661088
B7		2.13026	2.66633	0.205061	0.260603	0.133594	0.111663	29.6917	11.8994	9.72144	5.22521	4.76752	0.832995		0.399954	0.495237	0.445227	0.648012
CH157		2.08155	2.63035	0.198275	0.278556	0.194457	0.0826165	32.8651	12.0603	11.6925	6.32255	5.77859	1.12189		0.403342	0.503713		0.774083
F431		1.87367	2.51114	0.216701	0.306089	0.159864	0.0680036	36.7088	14.3404	12.3144	8.48561	6.27928	0.977924		0.352001	0.487189	0.509265	0.858
HUAN YAO		2.13892	3.14924	0.214972	0.198303	0.128867	0.123774	26.6931	9.66412	11.82	4.83428	6.66603	1.19734		0.41814	0.500656	0.438947	0.755992
INB 101LFY/LFY (A632xM16S5)		1.84103	2.37622	0.204385	0.279747	0.176931	0.100487	39.0409	11.9507	12.1396	6.76677	5.43337	0.889256		0.277804	0.435965	0.44758	0.65844
Ky226		1.9359	2.35942	0.178319	0.252459	0.175894	0.110949	35.1119	13.6659	10.7364	5.69525	4.93626	1.04809		0.367755	0.453748	0.497424	0.703379
LH143		2.13676	3.02184	0.243031	0.236428	0.147237	0.120327	28.0815	9.62628	10.5185	4.51913	5.85677	0.895986		0.368714	0.486538	0.405459	0.645869
LP1NR HT		1.867	2.50012	0.255473	0.259357	0.20352	0.124607	32.7781	13.0612	11.4337	6.01221	5.18797	0.802422		0.301656	0.429742	0.390081	0.672421
Mo5		2.13189	2.54882	0.18527	0.276315	0.18629	0.108979	33.5861	12.7175	10.9982	7.37133	5.64258	0.845817		0.395047	0.515367	0.459964	0.815224
N215		1.68567	2.76736	0.213638	0.249353	0.135865	0.132189	29.8655	10.7371	10.7989	4.29945	5.59403	0.98036		0.37905	0.465037	0.467806	0.703637
NC290A		2.06267	2.82084	0.184717	0.269586	0.179067	0.105301	32.0877	11.9458	12.8741	4.98863	6.37949	0.726347		0.367212	0.378446	0.525377	0.692483
NC368		1.77175	2.23363	0.220734	0.256802	0.129185	0.134215	31.5632	11.6724	13.8567	4.70763	6.61558	0.912308		0.389345	0.492096	0.516356	0.784604
NK807		1.96206	2.55247	0.17774	0.285806	0.19246	0.131641	31.2172	10.9265	9.38169	4.81924	4.35868	1.52247		0.408205	0.529969	0.419264	0.627874
No.380		2.05846	2.84169	0.179692	0.284085	0.177463	0.135392	30.6613	11.3471	10.3922	5.92569	5.69139	0.78467		0.341807	0.497347	0.401591	0.585712
Oh7B		1.9861	2.57278	0.172441	0.256046	0.198631	0.113673	34.0579	11.4454	11.0179	4.10132	4.91977	1.38433		0.4419	0.493579	0.456851	0.594561
PHG86		1.86752	2.53991	0.201601	0.287478	0.189505	0.0880759	36.5706	12.5687	13.7912	7.34994	6.84741	0.794702		0.321903	0.45699	0.386272	0.791709
W611S		2.28183	2.43664	0.164091	0.262092	0.151263	0.114608	29.4153	8.65701	11.307	4.5263	7.43302	0.68233		0.486403	0.484231	0.395467	0.825073
W64A		1.91857	2.22308	0.203816	0.281764	0.192904	0.11365	37.8772	15.9143	12.5365	8.40435	5.5721	0.749012		0.288102	0.391168	0.36096	0.743196
W64A[7] bm4 S8		2.01176	3.32079	0.194878	0.273787	0.177032	0.0968884	37.1586	12.6068	10.7355	7.18121	4.80665	0.977865		0.332503	0.446467	0.477382	0.732174
W64A[8]bm2 S6		2.26573	3.32079	0.237147	0.263128	0.157152	0.142755	33.5146	12.3216	9.02245	7.00912	4.81593	1.09919		0.309143	0.410948	0.395253	0.729585
Wf9		2.23142	2.87271	0.180864	0.206896	0.162691	0.101564	32.604	11.6872	12.2709	5.93131	5.83344	0.834879		0.406906	0.555194	0.298075	0.677097
YE4		2.03201	2.58104	0.181285	0.26909	0.135869	0.0844266	32.1711	8.59397	9.79641	5.88071	6.43462	1.27223		0.473888	0.451913
		Error +/-	Error +/-	Error +/-	Error +/-	Error +/-	Error +/-	Error +/-	Error +/-	Error +/-	Error +/-	Error +/-	Error +/-		Error +/-	Error +/-	Error +/-	Error +/-
52220		0.0449199	0.137369	0.00703044	0.00271673	0.000789801	0.00301347	0.359425	0.573495	0.387663	0.299183	0.217979	0.313659		0.0365063	0.0402715		0.00132674
A659		0.0621576	0.147842	0.00128441	0.00255894	0.00168901	0.00970698	0.397902	0.299698	0.130569	0.165318	0.227521	0.0669272		0.0239226	0.000129607	0.0125631	0.00625501
B14A		0.0849795	0.0688341	0.00375707	0.000747702	0.00727656	0.00388983	0.130681	1.13287	1.38787	0.582593	0.493388	0.0265976			0.0050372	0.010452	0.00226773
B47		0.0611749	0.0617053	0.00379012	0.00141056	0.00203464	0.00546266	0.708074	0.604454	0.277383	0.351444	0.244115	0.115502		0.0124117	0.00249946		0.00551812
B66		0.216509	0.140451	0.00131442	0.000247153	0.00196417	0.00937987	0.679396	0.13241	0.122452	0.206846	0.365355	0.0949558		0.00176838		0.0339409	0.0193759
B7		0.0314231	0.256364	0.0179751	0.00150701	0.00332452	0.00158427	0.48086	0.578708	0.342007	0.230172	0.300479	0.0323412		0.00602587	0.0265573	0.0323334	0.0227437
CH157		0.062986	0.0382401	0.000308791	1.28416e-05	0.00181353	0.0016208	0.146106	0.365202	0.158431	0.271598	0.178557	0.252748		0.00272571	0.0158823		0.0256629
F431		0.091182	0.18703	6.36707e-05	0.0190776	0.00331314	0.00612245	1.04134	0.637648	0.983079	0.223653	0.138718	0.230932		0.0103677	0.000950105	0.024745	0.106
HUAN YAO		0.100216	0.201121	0.0100127	0.0132424	0.0028228	0.000256611	1.26523	0.886949	0.88539	0.38599	0.3453	0.0305672		0.00901091	0.00624738	0.0408628	0.0172217
INB 101LFY/LFY (A632xM16S5)		0.0998701	0.046951	0.00157537	0.000473071	0.00809511	0.00757349	1.00734	0.535985	0.263074	1.27431	1.20994	0.191087		0.00288208	0.000477152	0.0482201	0.0342084
Ky226		0.117094	0.227336	0.00102926	0.00205532	0.00504365	0.00606914	1.1164	0.246081	0.100194	0.200117	0.140682	0.00463481		0.0371613	0.0113224	0.00759652	0.00351053
LH143		0.0578644	0.336186	0.00438296	0.0149633	4.90673e-05	0.0229274	0.500163	0.528291	0.61551	0.33603	0.403064	0.0910127		0.0191349	0.00812716	0.017528	0.00115987
LP1NR HT		0.228414	0.128353	0.00112343	0.00714754	0.000943908	0.0101264	0.0510773	1.10315	0.992155	0.584682	0.530516	0.185055		0.00560615	0.000463714	0.0200523	0.0121792
Mo5		0.0574474	0.0652605	0.00676077	0.00256821	0.000462718	0.00561491	0.0182391	0.208569	0.0721825	0.343837	0.17143	0.317121		0.0187346		0.0115495	0.0186151
N215			0.0918196	0.00269137	0.00146343	0.0158887	0.0233279	0.194311	0.263434	0.092481	0.0788587	0.26309	0.0314148		0.0172702	0.0101957	0.00475538	0.0257959
NC290A		0.0653016	0.119992	0.000136428	0.0116527	0.00362841	0.00497023	0.811773	0.250412	0.328889	0.693556	0.936693	0.0543962		0.00344002	0.00753198	0.0258497	0.0257259
NC368		0.0815939	0.113471	0.00146324	0	0.0116354	0	0.940373	0.185365	0.400386	0.527067	0.614455	0.0799938		0.0175367	0.00842379	0.0146357	0.0141427
NK807		0.0364191	0.0389567	0.000950854	0.00312735	0.00493989	0.00656063	0.449344	1.24369	1.14452	0.105696	0.109644	0.0741183		0.0167843	0.0212604	0.00282251	0.00221056
No.380		0.0244672	0.136556	0.00436024	0.00841761	0.00320278	0.00853583	0.222292	0.296946	0.315082	0.343174	0.306253	0.0176123		0.0113236	0.0180961		0.0109353
Oh7B		0.227228	0.304275	0.00482936	0.000528243	0.00603661	0.0125005	0.0178221	0.165126	0.148847	0.304347	0.244695	0.210691		0.0016043	0.00574593	0.0115548	0.0195235
PHG86		0.0638655	0.20358	0.00243811	0.0130269	0.00680934	0.00841312	0.398266	0.137393	0.258643	0.516707	0.212309	0.118725		0.0140507	0.00467296	0.0393441	0.00533038
W611S		0.151369	0.313687	0.0069599	0.000381017	0.0020123	0.0196326	0.86434	0.323672	0.16703	0.509193	0.354594	0.417097		0.00282595	0.00535491	0.0202289	0.00295537
W64A		0.0360956	0.0877033	0.000350015	0.00375049	0.0013913	0.0093813	0.633009	0.200904	0.181121	0.233978	0.294551	0.0546655		0.00738393	0.000720443	0.010866	0.016603
W64A[7] bm4 S8		0.0409989	0.179538	0.005063	0.0195342	0.000889666	0.0039181	0.831344	0.208015	0.148031	0.611535	0.206742	0.112017		0.0145197	0.00108408	0.0152615	0.0201145
W64A[8]bm2 S6			0.262805	0.00970049	0.0174169	0.00581227	0.00857127	1.03681	0.387621	0.325994	0.308508	0.18904	0.153734		0.0146553	0.0018325	0.0171356	0.0121209
Wf9		0.121588	0.272764	0.00206417	0.0256225	0.00334286	0.00776504	1.05123	0.0931068	0.095033	0.26776	0.152526	0.11861		0.0205867	0.000898254	0.0204248	0.0850035
YE4		0.0903975	0.19043	0.00135093	0.0093164	0.0123677	0.00979972	0.422244	0.909787	0.927513	0.244278	0.335911	0.189461		0.017969		0.0247582
Number of replicates		N=3	N=3	N=2	N=2	N=2	N=2	N=2	N=4	N=4	N=4	N=4	N=2		N=2	N=2	N=2	N=2

## Sheet: Composition
								Solubilized by Pretreatment
		Initial Glucan	Final Glucan	Mass Yield	Ash		Glucan	Xylan	Lignin	pCA	FA
Name		(g g-1)	(g g-1)	(g g-1)	(g g-1)		(g g-1)	(g g-1)	(g g-1)	(mg g-1)	(mg g-1)
52220		0.322414	0.387008	0.700283	0.026092		0.0513994	0.0148549	0.120736	4.79005	4.89913
A659		0.336486	0.423887	0.724624	0.00414068		0.0293269	-0.00963423	0.0736794	6.82211	5.72426
B14A		0.349514	0.415395	0.725289	0.00407302		0.0482326	-0.00125119	0.0988072	2.91748	3.6968
B47		0.32574	0.457973	0.737355	0.0101303		-0.0119483	-0.0182375	0.119548	7.18782	5.91062
B66		0.338988	0.427951	0.733621	0.0103543		0.0250339	-0.0209813	0.122902	7.63071	5.11616
B7		0.338321	0.405863	0.686219	0.0176224		0.0598095	0.02623	0.0569689	6.67419	4.95392
CH157		0.324941	0.426426	0.751941	0.0165025		0.00429429	-0.0111829	0.132335	5.73775	5.91393
F431		0.323037	0.423765	0.764079	0.0133692		-0.000753123	-0.0171751	0.107904	5.85482	6.03515
HUAN YAO		0.349158	0.374395	0.673688	0.0267769		0.0969327	0.0813781	0.0454813	4.82984	5.15399
INB 101LFY/LFY (A632xM16S5)		0.328548	0.437037	0.762594	0.0361406		-0.00473365	-0.00894872	0.1003	5.18394	6.70624
Ky226		0.339785	0.419155	0.747947	0.0129028		0.0262791	-0.0105073	0.0929099	7.97067	5.8001
LH143		0.326248	0.396637	0.681007	0.00734333		0.056135	0.0820218	0.0652934	5.10715	4.66174
LP1NR HT		0.339657	0.422386	0.748008	0.00509324		0.023709	0.0614717	0.110314	7.04895	6.24574
Mo5		0.333392	0.41578	0.723069	0.0297		0.0327543	-0.0145255	0.107491	5.34613	5.35561
N215		0.334805	0.38669	0.682504	0.0190144		0.0708882	0.0434538	0.0456463	6.43769	5.20486
NC290A		0.324052	0.433089	0.698129	0.0293971		0.0217	-0.00348859	0.105554	6.95713	6.49459
NC368		0.33057	0.375931	0.730036	0.00880399		0.056127	0.0332597	0.0312031	6.96481	7.24114
NK807		0.33156	0.411505	0.710267	0.0256908		0.0392822	-0.0252581	0.0989605	6.10727	5.023
No.380		0.299148	0.377957	0.718134	0.0226771		0.0277251	-0.0243188	0.0802332	5.42146	4.70086
Oh7B		0.339773	0.42087	0.694762	0.0235606		0.0473687	-0.00545014	0.119655	7.34407	6.09812
PHG86		0.336754	0.441772	0.743487	0.00399653		0.00830162	-0.0121355	0.124021	5.21879	6.94381
W611S		0.329509	0.413885	0.692935	0.01181		0.0427131	-0.0175215	0.071847	4.13071	3.87394
W64A		0.326064	0.409482	0.762529	0.00479944		0.0138228	-0.0110377	0.106242	7.50996	6.96439
W64A[7] bm4 S8		0.333891	0.434245	0.681799	0.0326835		0.0378228	0.00821083	0.110973	5.4256	5.92881
W64A[8]bm2 S6		0.332391	0.380707	0.740649	0.0315357		0.050421	0.0422616	0.0514206	5.31249	4.20652
Wf9		0.321305	0.397035	0.64817	0.0327937		0.0639589	0.0467606	0.0968603	5.75587	6.43743
YE4		0.336277	0.43987	0.685535	0.0239136		0.0347311	-0.00318579	0.0779921	2.71327	3.3618
		Error +/-	Error +/-	Error +/-	Error +/-
52220		0.0260865	0.000509403	0.00289036	0.00490892
A659		0.000824912	0.00274213	0.000233823	0.000228516
B14A		0.0135719	0.0111143	0.0139201	0.00195438
B47		0.00766515	0.0116877	0.00379904	0.00153919
B66		0.00258841	0.00191571	0.00887514	0.00403685
B7		0.0125755	0.0029066	0.000443402	0.00421695
CH157		0.00141373	0.000512888	0.00219958	0.000713048
F431		0.00642306	0.00928374	0.00311908	0.00134744
HUAN YAO		0.0123069	0.00758865	0.00256532	0.000799985
INB 101LFY/LFY (A632xM16S5)		0.0132371	0.00168638	0.00892402	0.00193613
Ky226		0.000782342	0.00217057	0.00114862	0.00326216
LH143		0.00645115	0.00541981	0.00381677	0.00173148
LP1NR HT		0.00877333	0.00806437	0.00117862	0.00200075
Mo5		0.0140309	0.00263776	0.00629027	0.00181601
N215		0.00194766	0.00133571	0.00411655	0.00340584
NC290A		0.00634095	0.00833759	0.0176271	0.00333553
NC368		3.87402e-05	0	0.0070982	0.00180467
NK807		0.00755471	0.0051881	0.0030031	0.00201
No.380		0.00883296	0.023498	0.00178997	0.00813896
Oh7B		0.00414647	0.00529651	0.00143134	0.00354391
PHG86		0.0121469	0.0249382	0.00217107	0.00190511
W611S		0.00340423	0.0117699	0.00688497	0.00132687
W64A		0.00265034	0.0115114	0.000136341	0.00176125
W64A[7] bm4 S8		0.00824597	0.0287709	0.00152824	0.00549256
W64A[8]bm2 S6		0.00408179	0.00330068	0.000630608	0.000238892
Wf9		0.00362381	0.0207958	0.011135	0.00145945
YE4		0.00840391	0.00764078	0.0089942	0.00297117
Number of replicates		N=2	N=2	N=2	N=2
